# Supplementary material for: Neural dynamics of mental state attribution to social robot faces
Source: Soc Cogn Affect Neurosci. 2025 Mar 11;20(1):nsaf027. doi: 10.1093/scan/nsaf027 (PMC11969468; doi:10.1093/scan/nsaf027)
Supplement: nsaf027_Supp [file nsaf027_supp.zip]

Archive with 15 entries (15 files):
- scan-24-286-File020.docx
- scan-24-286-File021.docx
- scan-24-286-File022.docx
- scan-24-286-File008.png
- scan-24-286-File009.png
- scan-24-286-File010.png
- scan-24-286-File011.docx
- scan-24-286-File012.docx
- scan-24-286-File013.docx
- scan-24-286-File014.docx
- scan-24-286-File015.docx
- scan-24-286-File016.docx
- scan-24-286-File017.docx
- scan-24-286-File018.docx
- scan-24-286-File019.docx
